# Supplementary material for: Postures anomaly tracking and prediction learning model over crowd data analytics
Source: PeerJ Comput Sci. 2023 May 24;9:e1355. doi: 10.7717/peerj-cs.1355 (PMC10280427; doi:10.7717/peerj-cs.1355)
Supplement: Supplemental Information 5 [file peerj-cs-09-1355-s005.txt]

Link: http://www.svcl.ucsd.edu/projects/anomaly/dataset.html
